# Supplementary material for: Energetic Electron-Assisted Synthesis of Tailored Magnetite (Fe3O4) and Maghemite (γ−Fe2O3) Nanoparticles: Structure and Magnetic Properties
Source: Nanomaterials (Basel). 2023 Feb 21;13(5):786. doi: 10.3390/nano13050786 (PMC10005483; doi:10.3390/nano13050786)
Supplement: Supplementary file 1 [file nanomaterials-13-00786-s001.zip]

Archive with 1 entries (1 files):
- nanomaterials-2213146-supplementary.pdf
